# Supplementary material for: Capturing variation in floral shape: a virtual3D based morphospace for Pelargonium
Source: PeerJ. 2020 Apr 2;8:e8823. doi: 10.7717/peerj.8823 (PMC7130111; doi:10.7717/peerj.8823)
Supplement: Supplemental Information 1 — Including individuals per SPUR/PETAL dataset, with locality data and individual number/STEU number when available [file peerj-08-8823-s001.xlsx]

## Sheet: Sheet1
Species	PETAL dataset	TUBE dataset	Location	Number	STEU number	Species ID
P. abrotanifolium	20170420abrotanifolium1376		Nursery van der Velde			P. abrotanifolium
	P. arbotanifolium WUR 784 1		WUR greenhouse	784		P. abrotanifolium
	P. arbotanifolium WUR 784 1281		WUR greenhouse	784		P. abrotanifolium
	P. arbotanifolium WUR 784 1284		WUR greenhouse	784		P. abrotanifolium
	P. arbotanifolium WUR 784 1286		WUR greenhouse	784		P. abrotanifolium
	P. arbotanifolium WUR 784 1486		WUR greenhouse	784		P. abrotanifolium
	P. arbotanifolium WUR 784 2		WUR greenhouse	784		P. abrotanifolium
	P. arbotanifolium WUR 784 3		WUR greenhouse	784		P. abrotanifolium
	P. arbotanifolium WUR 784 4		WUR greenhouse	784		P. abrotanifolium
	P. arbotanifolium WUR 784 5		WUR greenhouse	784		P. abrotanifolium
	P. arbotanifolium WUR 784 6		WUR greenhouse	784		P. abrotanifolium
		20170420abrotanifolium1377	Nursery van der Velde			P. abrotanifolium
P. acraeum	acraeum_Africa_0474		2019-08-22			P. acraeum
		acraeum_Africa_1216	2019-09-02			P. acraeum
		acraeum_Africa_0491	2019-08-22			P. acraeum
P. album	album_Africa_0499		2019-08-22			P. album
		album_Africa_0510	2019-08-22			P. album
		20170126album1271	Luuts Feenstra	315 508		P. album
		20170420album1387	Nursery van der Velde			P. album
P. alchemilloides	20170405alchemilloides1188		Syngenta greenhouse	S1006	STEU1571	P. alchemilloides
	20170405alchemilloides1193		Syngenta greenhouse	S1006	STEU1571	P. alchemilloides
	20170405alchemilloides1204		Syngenta greenhouse	S1006	STEU1571	P. alchemilloides
	20170405alchemilloides1213		Syngenta greenhouse	S1010	STEU1885	P. alchemilloides
	20170405alchemilloides1225		Syngenta greenhouse	S1010	STEU1885	P. alchemilloides
	20170405alchemilloides1236		Syngenta greenhouse	S1010	STEU1885	P. alchemilloides
	P. alchemiloides WUR 2416 1		WUR greenhouse	2416		P. alchemilloides
	P. alchemiloides WUR 2416 1213		WUR greenhouse	2416		P. alchemilloides
	P. alchemiloides WUR 2416 1351		WUR greenhouse	2416		P. alchemilloides
	P. alchemiloides WUR 2416 1508		WUR greenhouse	2416		P. alchemilloides
	P. alchemiloides WUR 2416 1511		WUR greenhouse	2416		P. alchemilloides
	P. alchemiloides WUR 2416 1514		WUR greenhouse	2416		P. alchemilloides
	P. alchemiloides WUR 2731 1189		WUR greenhouse	2731		P. alchemilloides
	P. alchemiloides WUR 2731 1192		WUR greenhouse	2731		P. alchemilloides
	P. alchemiloides WUR 2731 1195		WUR greenhouse	2731		P. alchemilloides
	P. alchemiloides WUR 2731 1198		WUR greenhouse	2731		P. alchemilloides
	P. alchemiloides WUR 2731 1201		WUR greenhouse	2731		P. alchemilloides
	P. alchemiloides WUR 2731 1205		WUR greenhouse	2731		P. alchemilloides
	P. alchemiloides WUR 2731 1209		WUR greenhouse	2731		P. alchemilloides
	P. alchemiloides WUR 2731 1518		WUR greenhouse	2731		P. alchemilloides
	P. alchemiloides WUR 2731 1522		WUR greenhouse	2731		P. alchemilloides
	P. alchemiloides WUR 2731 1525		WUR greenhouse	2731		P. alchemilloides
	P. alchemiloides WUR 2731 1529		WUR greenhouse	2731		P. alchemilloides
	P. alchemiloides WUR 4057 0019		WUR greenhouse	4057		P. alchemilloides
	P. alchemiloides WUR 4057 1216		WUR greenhouse	4057		P. alchemilloides
	P. alchemiloides WUR 4057 1219		WUR greenhouse	4057		P. alchemilloides
	P. alchemiloides WUR 4057 1223		WUR greenhouse	4057		P. alchemilloides
	P. alchemiloides WUR 4057 1226		WUR greenhouse	4057		P. alchemilloides
	P. alchemiloides WUR 4057 1229		WUR greenhouse	4057		P. alchemilloides
	P. alchemiloides WUR 4057 1231		WUR greenhouse	4057		P. alchemilloides
	P. alchemiloides WUR 4057 1234		WUR greenhouse	4057		P. alchemilloides
	P. alchemiloides WUR 4057 1237		WUR greenhouse	4057		P. alchemilloides
	P. alchemiloides WUR 4057 1334		WUR greenhouse	4057		P. alchemilloides
	P. alchemiloides WUR 4057 1339		WUR greenhouse	4057		P. alchemilloides
	P. alchemiloides WUR 4057 1532		WUR greenhouse	4057		P. alchemilloides
	P. alchemiloides WUR 4057 1534		WUR greenhouse	4057		P. alchemilloides
	P. alchemiloides WUR 4057 1539		WUR greenhouse	4057		P. alchemilloides
	P. alchemiloides WUR 4057 1542		WUR greenhouse	4057		P. alchemilloides
	P. alchemiloides WUR 4057 1545		WUR greenhouse	4057		P. alchemilloides
	P. alchemiloides WUR 4057 1547		WUR greenhouse	4057		P. alchemilloides
	P. alchemiloides WUR 4057 1550		WUR greenhouse	4057		P. alchemilloides
	P. alchemiloides WUR 4057 1553		WUR greenhouse	4057		P. alchemilloides
	P. alchemiloides WUR 4057 1555		WUR greenhouse	4057		P. alchemilloides
	P. alchemiloides WUR 4057 1558		WUR greenhouse	4057		P. alchemilloides
	P. alchemiloides WUR 4057 1563		WUR greenhouse	4057		P. alchemilloides
	P. alchemiloides WUR 4057 1566		WUR greenhouse	4057		P. alchemilloides
	20170412alchemiloides1202		Syngenta greenhouse	S1013	STEU4057	P. alchemilloides
	20170412alchemiloides1212		Syngenta greenhouse	S1011	STEU2416	P. alchemilloides
	20170412alchemiloides1220		Syngenta greenhouse	S1011	STEU2416	P. alchemilloides
	20170412alchemiloides1231		Syngenta greenhouse	S1012	STEU2731	P. alchemilloides
	20170412alchemiloides1242		Syngenta greenhouse	S1012	STEU2731	P. alchemilloides
		20170405alchemilloides1232	Syngenta greenhouse	S1010	STEU1885	P. alchemilloides
		20170412alchemilloides1240	Syngenta greenhouse	S1010	STEU1885	P. alchemilloides
P. aridum	P. aridum WU S1088 1240		WUR greenhouse	S1088		P. aridum
	P. aridum WU S1088 1244		WUR greenhouse	S1088		P. aridum
	P. aridum WU S1088 1250		WUR greenhouse	S1088		P. aridum
	P. aridum WUR 1847 1573		WUR greenhouse			P. aridum
	P. aridum WUR S1058 1330		WUR greenhouse	S1058		P. aridum
	P. aridum WUR S1058 1576		WUR greenhouse	S1058		P. aridum
	20170412aridum1189		Syngenta greenhouse	S1058		P. aridum
		20170221aridum1334	WUR greenhouse	S1058		P. aridum
		20170412aridum1198	Syngenta greenhouse	S1015	STEU1847	P. aridum
P. articulatum	P. articulatum WUR AU 98-1-1 1		WUR greenhouse	AU 98-1-1		P. articulatum
	P. articulatum WUR AU 98-1-1 2		WUR greenhouse	AU 98-1-1		P. articulatum
	P. articulatum WUR AU 98-1-1 3		WUR greenhouse	AU 98-1-2		P. articulatum
	P. articulatum WUR AU 98-1-1 4		WUR greenhouse	AU 98-1-3		P. articulatum
	P. articulatum WUR AU 98-1-1 5		WUR greenhouse	AU 98-1-4		P. articulatum
		20161219articulatum0681	WUR greenhouse	AU 98-1-5		P. articulatum
P. australe	P. australe WUR 3534 1		WUR greenhouse	3534		P. australe
	P. australe WUR 3534 10		WUR greenhouse	3534		P. australe
	P. australe WUR 3534 11		WUR greenhouse	3534		P. australe
	P. australe WUR 3534 1454		WUR greenhouse	3534		P. australe
	P. australe WUR 3534 2		WUR greenhouse	3534		P. australe
	P. australe WUR 3534 3		WUR greenhouse	3534		P. australe
	P. australe WUR 3534 4		WUR greenhouse	3534		P. australe
	P. australe WUR 3534 5		WUR greenhouse	3534		P. australe
	P. australe WUR 3534 6		WUR greenhouse	3534		P. australe
	P. australe WUR 3534 7		WUR greenhouse	3534		P. australe
	P. australe WUR 3534 8		WUR greenhouse	3534		P. australe
	P. australe WUR 3534 9		WUR greenhouse	3534		P. australe
	20170518australe1232		Luuts Feenstra	415		P. australe
		20161214australe0543	WUR greenhouse	3534		P. australe
P. barklyi	20170531barklyi0076		Syngenta greenhouse	S1027		P. barklyi
	20170323barklyi0202		Luuts Feenstra	(251/260) 352		P. barklyi
		20170323barklyi0205	Luuts Feenstra	(251/260) 352		P. barklyi
		20170531barklyi0078	Syngenta greenhouse	S1027		P. barklyi
P. betulinum	20170607betulinum1495		Münster Botanical Garden		STEU860	P. betulinum
		20170607betulinum1496	Münster Botanical Garden		STEU860	P. betulinum
P. buysii	20170406buysii1193		Luuts Feenstra	489		P. buysii
		20170406buysii1205	Luuts Feenstra	489		P. buysii
P. capitatum	20170606capitatum1329		Münster Botanical Garden		STEU792	P. capitatum
		20170607capitatum1412	Münster Botanical Garden		AL2636	P. capitatum
P. carnosum	20170420carnosum1229		Nursery van der Velde			P. carnosum
	P. carnosum Luuts 120 126 0067		Luuts Feenstra	120 126		P. carnosum
		20170420carnosum1235	Nursery van der Velde			P. carnosum
P. caucalifolium	20170607caucalifolium1429		Münster Botanical Garden		STEU1682	P. caucalifolium
	20170607caucalifolium1437		Münster Botanical Garden		STEU1940	P. caucalifolium
	P. caucalifolium WUR 1838 1		WUR greenhouse	1838		P. caucalifolium
	P. caucalifolium WUR 1838 2		WUR greenhouse	1838		P. caucalifolium
	P. caucalifolium WUR 1838 3		WUR greenhouse	1838		P. caucalifolium
	P. caucalifolium WUR 1838 4		WUR greenhouse	1838		P. caucalifolium
	P. caucalifolium WUR 1838 5		WUR greenhouse	1838		P. caucalifolium
	P. caucalifolium WUR 1838 6		WUR greenhouse	1838		P. caucalifolium
	P. caucalifolium WUR 1838 7		WUR greenhouse	1838		P. caucalifolium
	P. caucalifolium WUR S2318 1		WUR greenhouse	1838		P. caucalifolium
	P. caucalifolium WUR S2318 1412		WUR greenhouse	2318		P. caucalifolium
	P. caucalifolium WUR S2318 1418		WUR greenhouse	2318		P. caucalifolium
		20161220caucalifolium1096	WUR greenhouse	2318		P. caucalifolium
		20161220caucalifolium1160	WUR greenhouse	1838		P. caucalifolium
P. ceratophyllum	20170518ceratophyllum1209		Luuts Feenstra	163		P. ceratophyllum
		20170518ceratophyllum1212	Luuts Feenstra	163		P. ceratophyllum
P. columbinum	P. columbinum WUR 10680 1		WUR greenhouse	10680		P. columbinum
P. coronopifolium		20170607coronopifolium1493	Münster Botanical Garden			P. coronopifolium
P. cortusifolium	cortusifolium_WUR_S4510_1504		WUR greenhouse	S4510		P. cortusifolium
	P. cortusifolium WUR S4510 1500		WUR greenhouse	S4510		P. cortusifolium
	P. cortusifolium WUR S4510 1497		WUR greenhouse	S4510		P. cortusifolium
	P. cortusifolium WUR S4510 1494		WUR greenhouse	S4510		P. cortusifolium
P. cotyledonis	20170607cotyledonis1420		Münster Botanical Garden			P. cotyledonis
		20170607cotyledonis1421	Münster Botanical Garden			P. cotyledonis
P. crispum	20170420crispum1369		Nursery van der Velde			P. crispum
		20170420crispum1371	Nursery van der Velde			P. crispum
P. crithmifolium	crithmifolium_Africa_0377		2019-08-22			P. crispum
	crithmifolium_Stellenbosch_0110		Stellenbosch Botanical Garden			P. crispum
		crithmifolium_Africa_0388	2019-08-22			P. crispum
		crithmifolium_Africa_1021	2019-08-28			P. crispum
		crithmofilium_Stellenbosch_0124	Stellenbosch Botanical Garden			P. crispum
P. cucullatum	20170606cucullatum1326		Münster Botanical Garden		STEU1166	P. cucullatum
	20170606cucullatum1318		Münster Botanical Garden		STEU1775	P. cucullatum
		20170606cucullatum1319	Münster Botanical Garden		STEU1775	P. cucullatum
P. denticulatum	20170606denticulatum1278		Münster Botanical Garden		STEU1427	P. denticulatum
	denticulatum_Africa_1163		2019-09-01			P. denticulatum
		denticulatum_1175	2019-09-01			P. denticulatum
		20170606denticulatum1280	Münster Botanical Garden		STEU1427	P. denticulatum
P. desertorum	P. desortorum ANG 2857 S4519 P1030833		Syngenta greenhouse - Angers	2857 S4519		P. desertorum
		20161018desertorumP1030836	Syngenta greenhouse - Angers	2857 S4519		P. desertorum
P. dichondrifolium		20170607dichondrifolium1474	Münster Botanical Garden		STEU1853	P. dichondrifolium
P. divisifolium	20170606divisifolium1269		Münster Botanical Garden		STEU2978	P. divisifolium
		20170606divisifolium1270	Münster Botanical Garden		STEU2978	P. divisifolium
P. drummondii	20170420drummondii1194		Nursery van der Velde			P. drummondii
		20170420drummondii1201	Nursery van der Velde			P. drummondii
P. echinatum	20170420echinatum1358		Nursery van der Velde			P. echinatum
	20170407echinatum1234		Mijnsbergen			P. echinatum
	20170327echinatum0233		Mijnsbergen			P. echinatum
	P. echinatum Luuts 497 1260		Luuts Feenstra	295 497		P. echinatum
	echinatum_Africa_0958		2019-08-28			P. echinatum
	echinatum_Stellenbosch_0097		Stellenbosch Botanical Garden			P. echinatum
		echinatum_Africa_0968	2019-08-28			P. echinatum
		echinatum_Stellenbosch_0098	Stellenbosch Botanical Garden			P. echinatum
		20170420echinatum1361	Nursery van der Velde			P. echinatum
		20170126echinatum1262	Luuts Feenstra	295 497		P. echinatum
		20170407echinatum1240	Mijnsbergen			P. echinatum
P. elegans	20170607elegans1461		Münster Botanical Garden			P. elegans
		20170607elegans1463	Münster Botanical Garden			P. elegans
P. elongatum	20170327elongatum274		Mijnsbergen			P. elongatum
	20170405elongatum1293		Syngenta greenhouse	S1073	STEU4392	P. elongatum
	20170412elongatum1250		Syngenta greenhouse	S1072	STEU1022	P. elongatum
	20170412elongatum1259		Syngenta greenhouse	S1072	STEU1022	P. elongatum
	20170412elongatum1268		Syngenta greenhouse	S1072	STEU1022	P. elongatum
	20170412elongatum1294		Syngenta greenhouse	S1071	STEU854	P. elongatum
	20170412elongatum1302		Syngenta greenhouse	S1071	STEU854	P. elongatum
	P. elongatum WUR 1022 1		WUR greenhouse	1022		P. elongatum
	P. elongatum WUR 1022 1256		WUR greenhouse	1022		P. elongatum
	P. elongatum WUR 1022 1260		WUR greenhouse	1022		P. elongatum
	P. elongatum WUR 1022 2		WUR greenhouse	1022		P. elongatum
	P. elongatum WUR 854 1		WUR greenhouse	854		P. elongatum
		20170412elongatum1300	Syngenta greenhouse	S1071	STEU854	P. elongatum
P. englerianum	20170606englerianum1384		Münster Botanical Garden		STEU3065	P. englerianum
		20170606englerianum1386	Münster Botanical Garden		STEU3065	P. englerianum
P. exhibens	P. exhibens WUR 2831 1263		WUR greenhouse	2831		P. exhibens
	P. exhibens WUR 2831 1265		WUR greenhouse	2831		P. exhibens
P. exstipulatum	exstipulatum_Africa_0551		2019-08-22			P. exstipulatum
P. frutetorum	20170607frutetorum1442		Münster Botanical Garden		STEU754	P. frutetorum
		20170607frutetorum1443	Münster Botanical Garden		STEU754	P. frutetorum
P. fruticosum	fruticosum_Africa_1089		2019-09-01			P. fruticosum
		fruticosum_Africa_1100	2019-09-01			P. fruticosum
		20170420fruticosum1251	Nursery van der Velde			P. fruticosum
P. fulgidum	20170524fulgidum1190		F.T. Bakker			P. fulgidum
	fulgidum_Africa_0569		2019-08-22			P. fulgidum
		fulgidum_Africa_0583	2019-08-22			P. fulgidum
		20170420fulgidum1411	Nursery van der Velde			P. fulgidum
		20170524fulgidum1193	F.T. Bakker			P. fulgidum
P. glutinosum	20170606glutinosum1228		Münster Botanical Garden		STEU2003	P. glutinosum
		glutinosum_Africa_1158	2019-09-01			P. glutinosum
P. grandicalcaratum		20161018grandicalcaratumP1030754	Syngenta greenhouse - Angers			P. grandicalcaratum
P. grandiflorum	20170606grandiflorum1261		Münster Botanical Garden		STEU1763	P. grandiflorum
		20170606grandiflorum1262	Münster Botanical Garden		STEU1763	P. grandiflorum
P. graveolens	20170420graveolens1349		Nursery van der Velde			P. graveolens
		20170420graveolens1352	Nursery van der Velde			P. graveolens
P. greytonense	20170606greytonense1283		Münster Botanical Garden		STEU3031	P. greytonense
		20170606greytonense1284	Münster Botanical Garden		STEU3031	P. greytonense
P. griseum	20170607griseum1454		Münster Botanical Garden			P. griseum
P. hispidum	P. hispidum WUR 1362					P. hispidum
	P. hispidum WUR 1368					P. hispidum
P. incrassatum	incrassatum_Afrika_0316		2019-08-22			P. incrassatum
		incrassatum_Afrika_0324	2019-08-22			P. incrassatum
P. inquinans	20170518inquinans1242		Luuts Feenstra	456		P. inquinans
	P. inquinans Luuts 215 441 0076		Luuts Feenstra	215 441		P. inquinans
	inquinans_Africa_0524		2019-08-22			P. inquinans
		inquinans_Africa_0543	2019-08-22			P. inquinans
		20170518inquinans1245	Luuts Feenstra	456		P. inquinans
		20170531inquinans0012	Syntenta greenhouse	S1030	STEU1883	P. inquinans
P. ionidiflorum		20170420ionidiflorum1342	Nursery van der Velde			P. ionidiflorum
P. laevigatum		20170607laevigatum1395	Münster Botanical Garden		STEU697	P. laevigatum
P. lanceolatum	20170607lanceolatum1467		Münster Botanical Garden		STEU2260	P. lanceolatum
		20170607lanceolatum1468	Münster Botanical Garden		STEU2260	P. lanceolatum
P. laxum	P. laxum hyb. Luuts 174 31 0054		Luuts Feenstra	174 31 0054		P. laxum
		20170406laxum1228	Luuts Feenstra	461		P. laxum
		20170420laxum1226	Nursery van der Velde	56		P. laxum
P. lobatum	20170406lobatum1243		Luuts Feenstra	149 50		P. lobatum
		20170406lobatum1248	Luuts Feenstra			P. lobatum
P. longicaule	20170606longicaule1376		Münster Botanical Garden		STEU3365	P. longicaule
	20170606longicaule1368		Münster Botanical Garden		STEU3364	P. longicaule
		20170606longicaule1369	Münster Botanical Garden		STEU3364	P. longicaule
P. magenteum	magenteum_Africa_0443		2019-08-22			P. magenteum
		magenteum_africa_0464	2019-08-22			P. magenteum
P. mollicomum	P. mollicomum WUR 4250 1		WUR greenhouse	4250		P. mollicomum
	P. mollicomum WUR 4251 1		WUR greenhouse	4251		P. mollicomum
P. moniliforme	20170323moniliforme0186		Luuts Feenstra	265 326		P. moniliforme
		20170323moniliforme0191	Luuts Feenstra	265 326		P. moniliforme
P. multibracteatum	20170405multibraceatum1243		Syngenta greenhouse	S1032		P. multibracteatum
	20170405multibraceatum1254		Syngenta greenhouse	S1032		P. multibracteatum
	20170412multibracteatum1332		Syngenta greenhouse	S1032		P. multibracteatum
	P. multibraceatum WUR 2902 0215		WUR greenhouse	2902		P. multibracteatum
	P. multibraceatum WUR 2902 1		WUR greenhouse	2902		P. multibracteatum
	P. multibraceatum WUR 2902 10		WUR greenhouse	2902		P. multibracteatum
	P. multibraceatum WUR 2902 11		WUR greenhouse	2902		P. multibracteatum
	P. multibraceatum WUR 2902 1293		WUR greenhouse	2902		P. multibracteatum
	P. multibraceatum WUR 2902 1298		WUR greenhouse	2902		P. multibracteatum
	P. multibraceatum WUR 2902 1300		WUR greenhouse	2902		P. multibracteatum
	P. multibraceatum WUR 2902 1303		WUR greenhouse	2902		P. multibracteatum
	P. multibraceatum WUR 2902 1307		WUR greenhouse	2902		P. multibracteatum
	P. multibraceatum WUR 2902 1309		WUR greenhouse	2902		P. multibracteatum
	P. multibraceatum WUR 2902 1337		WUR greenhouse	2902		P. multibracteatum
	P. multibraceatum WUR 2902 1342		WUR greenhouse	2902		P. multibracteatum
	P. multibraceatum WUR 2902 1346		WUR greenhouse	2902		P. multibracteatum
	P. multibraceatum WUR 2902 1351		WUR greenhouse	2902		P. multibracteatum
	P. multibraceatum WUR 2902 1384		WUR greenhouse	2902		P. multibracteatum
	P. multibraceatum WUR 2902 1390		WUR greenhouse	2902		P. multibracteatum
	P. multibraceatum WUR 2902 1393		WUR greenhouse	2902		P. multibracteatum
	P. multibraceatum WUR 2902 1396		WUR greenhouse	2902		P. multibracteatum
	P. multibraceatum WUR 2902 1399		WUR greenhouse	2902		P. multibracteatum
	P. multibraceatum WUR 2902 1423		WUR greenhouse	2902		P. multibracteatum
	P. multibraceatum WUR 2902 1429		WUR greenhouse	2902		P. multibracteatum
	P. multibraceatum WUR 2902 1474		WUR greenhouse	2902		P. multibracteatum
	P. multibraceatum WUR 2902 1478		WUR greenhouse	2902		P. multibracteatum
	P. multibraceatum WUR 2902 1480		WUR greenhouse	2902		P. multibracteatum
	P. multibraceatum WUR 2902 1484		WUR greenhouse	2902		P. multibracteatum
	P. multibraceatum WUR 2902 2		WUR greenhouse	2902		P. multibracteatum
	P. multibraceatum WUR 2902 3		WUR greenhouse	2902		P. multibracteatum
	P. multibraceatum WUR 2902 4		WUR greenhouse	2902		P. multibracteatum
	P. multibraceatum WUR 2902 5		WUR greenhouse	2902		P. multibracteatum
	P. multibraceatum WUR 2902 6		WUR greenhouse	2902		P. multibracteatum
	P. multibraceatum WUR 2902 7		WUR greenhouse	2902		P. multibracteatum
	P. multibraceatum WUR 2902 8		WUR greenhouse	2902		P. multibracteatum
	P. multibraceatum WUR 2902 9		WUR greenhouse	2902		P. multibracteatum
		20161214multibracteatum0496	WUR greenhouse	2902		P. multibracteatum
		20170221multibracteatum1344	WUR greenhouse	2902		P. multibracteatum
		20170405multibracteatum1249	Syngenta greenhouse	S1032		P. multibracteatum
		20170412multibracteatum1336	Syngenta greenhouse	S1032		P. multibracteatum
P. multicaule	20170607multicaule1432		Münster Botanical Garden		STEU785	P. multicaule
P. mutans	20170518mutans1238		Luuts Feenstra			P. mutans
	P. mutans WUR 4120 1		WUR greenhouse	4120		P. mutans
	20170607mutans1483		Münster Botanical Garden		STEU785	P. mutans
		mutans_Africa_0517	2019-08-22			P. mutans
		20161213mutans0400	WUR greenhouse	4120		P. mutans
		20161221mutans1171	WUR greenhouse	4120		P. mutans
		20170407mutans1262	Mijnsbergen			P. mutans
		20170518mutans1235	Luuts Feenstra			P. mutans
P. myrrhifolium	20170420myrrhifolium1334		Nursery van der Velde			P. myrrhifolium
P. myrrhifolium	P. myhhrifolium WUR AU00-097 1		WUR greenhouse	WUR AU00-097		P. myrrhifolium
	P. myrrhifolium AU00-097 1315		WUR greenhouse	WUR AU00-097		P. myrrhifolium
	P. myrrhifolium AU00-097 1318		WUR greenhouse	WUR AU00-097		P. myrrhifolium
	P. myrrhifolium AU00-097 1321		WUR greenhouse	WUR AU00-097		P. myrrhifolium
	P. myrrhifolium AU00-097 1324		WUR greenhouse	WUR AU00-097		P. myrrhifolium
	P. myrrhifolium AU00-097 1444		WUR greenhouse	WUR AU00-097		P. myrrhifolium
	P. myrrhifolium AU00-097 1447		WUR greenhouse	WUR AU00-097		P. myrrhifolium
	P. myrrhifolium WUR AU00-097 2		WUR greenhouse	WUR AU00-097		P. myrrhifolium
	P. myrrhifolium WUR AU00-097 3		WUR greenhouse	WUR AU00-097		P. myrrhifolium
	P. myrrhifolium WUR AU00-097 4		WUR greenhouse	WUR AU00-097		P. myrrhifolium
	myrrhifolium_afrika_0296		2019-08-22			P. myrrhifolium
		myrrhifolium_Afrika_0309	2019-08-22			P. myrrhifolium
		20161219myrrhifolium0623	WUR greenhouse	WUR AU00-097		P. myrrhifolium
		20170420myrrhifolium1174	WUR greenhouse	WUR AU00-097		P. myrrhifolium
		20170420myrrhifolium1336	Nursery van der Velde			P. myrrhifolium
P. odoratissimum	20170420odoratissimum1241		Nursery van der Velde			P. odoratissimum
	odoratissimum_Africa_1055		2019-09-01			P. odoratissimum
		odoratissimum_Africa_1075	2019-09-01			P. odoratissimum
		20170420odoratissimum1244	Nursery van der Velde			P. odoratissimum
P. panduriforme	panduriforme_Africa_1141		2019-09-01			P. panduriforme
		panduriforme_Africa_1153	2019-09-01			P. panduriforme
		20170607panduriforme1501	Münster Botanical Garden			P. panduriforme
P. paniculatum	20170420paniculatum1215		Nursery van der Velde	145		P. paniculatum
		20170420paniculatum1216	Nursery van der Velde	145		P. paniculatum
P. papilionaceum		20170420papilionaceum1321	Nursery van der Velde			P. papilionaceum
		20170606papilionaceum1226	Münster Botanical Garden		STEU1060	P. papilionaceum
P. parviflorum	P. parviflorum ANG 2979 S4749 P1030894		Syngenta greenhouse - Angers	2979 S4749		P. parviflorum
		20161018parviflorumP1030895	Syngenta greenhouse - Angers	2979 S4749		P. parviflorum
P. patulum	20170606patulum1288		Münster Botanical Garden		STEU 2256	P. patulum
		20170606patulum1289	Münster Botanical Garden		STEU 2256	P. patulum
P. peltatum	P. pelatatum WUR 1884 1086		WUR greenhouse	1884		P. peltatum
	P. peltatum WUR 1890 1		WUR greenhouse	1890		P. peltatum
		20161219peltatum0626	WUR greenhouse	1884		P. peltatum
		20161220peltatum1163	WUR greenhouse	1890		P. peltatum
		20170518peltatum1228	Luuts Feenstra	466		P. peltatum
		20170531peltatum0024	Syngenta greenhouse	S1064	STEU2049	P. peltatum
P. pseudoglutinosum	pseudoglutinosum_Africa_1126		Stellenbosch Botanical Garden			P. pseudoglutinosum
		pseudoglutinosum_Africa_1134	Stellenbosch Botanical Garden			P. pseudoglutinosum
		20170407pseudoglutinosum1230	Mijnsbergen			P. pseudoglutinosum
		20170420pseudoglutinosum1316	Nursery van der Velde			P. pseudoglutinosum
P. pulchellum	pulchellum_Africa_1182		2019-09-02			P. pulchellum
		pulchellum_Africa_1190	2019-09-02			P. pulchellum
P. quercofolium	quercifolium_Africa_1117		2019-09-01			P. quercofolium
		quercifolium_Africa_1118	2019-09-01			P. quercofolium
		20170420quercifolium1307	Nursery van der Velde			P. quercofolium
		20170607quercifolium1447	Münster Botanical Garden		STEU1275	P. quercofolium
P. quinquelobatum	20170405quinquelobatum1259		Syngenta greenhouse	S1044		P. quinquelobatum
	20170412quinquelobatum1326		Syngenta greenhouse	S1044		P. quinquelobatum
	P. quinquelobatum WUR 2183 1343		WUR greenhouse	2183		P. quinquelobatum
		20170221quinquelobatum1327	WUR greenhouse	2183		P. quinquelobatum
		20170405quinquelobatum1265	Syngenta greenhouse	S1044		P. quinquelobatum
		20170412quinquelobatum1317	Syngenta greenhouse	S1075		P. quinquelobatum
		20170412quinquelobatum1329	Syngenta greenhouse	S1044		P. quinquelobatum
P. radens	20170420radens1298		Nursery van der Velde			P. radens
		20170420radens1301	Nursery van der Velde			P. radens
P. ranunculophyllum	20170405ranunculophyllum1267		Syngenta greenhouse	S1067	STEU1876	P. ranunculophyllum
	20170405ranunculophyllum1277		Syngenta greenhouse	S1068	STEU1877	P. ranunculophyllum
	20170405ranunculophyllum1285		Syngenta greenhouse	S1069	STEU1878	P. ranunculophyllum
	20170412ranunculophyllum1339		Syngenta greenhouse	S1070	STEU1879	P. ranunculophyllum
	20170412ranunculophyllum1351		Syngenta greenhouse	S1071	STEU1880	P. ranunculophyllum
	20170412ranunculophyllum1363		Syngenta greenhouse	S1072	STEU1881	P. ranunculophyllum
	20170412ranunculophyllum1371		Syngenta greenhouse	S1073	STEU1882	P. ranunculophyllum
	20170412ranunculophyllum1376		Syngenta greenhouse	S1074	STEU1883	P. ranunculophyllum
		20170405ranunculophyllum1289	Syngenta greenhouse	S1075	STEU1884	P. ranunculophyllum
		20170412ranuculophyllum1366	Syngenta greenhouse	S1076	STEU1885	P. ranunculophyllum
P. reniforme	P. reniforme WUR 1698 1		WUR greenhouse	1698		P. reniforme
		20161220reniforme1142	WUR greenhouse	1698		P. reniforme
P. ribifolium	20170606ribifolium1208		Münster Botanical Garden		STEU1000	P. ribifolium
		20170420ribifolium1293	Nursery van der Velde			P. ribifolium
		20170606ribifolium1213	Münster Botanical Garden		STEU1000	P. ribifolium
		20170607ribifolium1406	Münster Botanical Garden			P. ribifolium
P. rodneyanum	20170607rodneyanum1470		Münster Botanical Garden			P. rodneyanum
		20170607rodneyanum1471	Münster Botanical Garden			P. rodneyanum
P. salmoneum	20170531salmoneum0053		Syngenta greenhouse	S1089		P. salmoneum
	20170606salmoneum1302		Münster Botanical Garden			P. salmoneum
	salmoneum_Africa_0927		Karoo Desert National Botanical Garden			P. salmoneum
		salmoneum_Africa_0942	Karoo Desert National Botanical Garden			P. salmoneum
		20170531salmoneum0055	Syngenta greenhouse	S1089		P. salmoneum
P. scabrum	20170606scabrum1322		Münster Botanical Garden		STEU1000	P. scabrum
		20170606scabrum1323	Münster Botanical Garden		STEU1000	P. scabrum
P. sidoides		20170606sidoides1364	Münster Botanical Garden	AL 3557		P. sidoides
P. sp	P. sp Luuts 0030		Luuts Feenstra			P. sp
	P. sp Luuts 0038		Luuts Feenstra			P. sp
	sp_Africa_0868		2019-08-28			P. sp
	sp_Afria_0888		2019-08-28			P. sp
	sp_Africa_0908		2019-08-28			P. sp
	sp_Africa_0978		2019-08-28			P. sp
	sp_Africa_0999		2019-08-28			P. sp
	sp_Africa_1026		2019-08-29			P. sp
		sp_Africa_0883	2019-08-28			P. sp
		sp_Africa_0904	2019-08-28			P. sp
		sp_Africa_0917	2019-08-28			P. sp
		sp_Africa_0989	2019-08-28			P. sp
		sp_Africa_1006	2019-08-28			P. sp
		sp_Africa_1035	2019-08-29			P. sp
		DSC_AdG_0375	Arjen de Graaf			P. sp
		DSC_AdG_0394	Arjen de Graaf			P. sp
		DSC_AdG_0412	Arjen de Graaf			P. sp
P. stipulaceum		20170406stipulaceum1212	Luuts Feenstra	481		P. stipulaceum
P. tenuicaule	20170607tenuicaule1505		Münster Botanical Garden		STEU3061	P. tenuicaule
		20170607tenuicaule1506	Münster Botanical Garden		STEU3061	P. tenuicaule
P. ternatum	ternatum_Africa_1105		Stellenbosch Botanical Garden			P. ternatum
		ternatum_Africa_1108	Stellenbosch Botanical Garden			P. ternatum
		20170606ternatum1243	Münster Botanical Garden		STEU1276	P. ternatum
P. tetragonum	20170606tetragonum1415		Münster Botanical Garden			P. tetragonum
		20170606tetragonum1418	Münster Botanical Garden			P. tetragonum
P. tomentosum	20170607tomentosum1458		Münster Botanical Garden			P. tomentosum
		20170420tomentosum1268	Nursery van der Velde			P. tomentosum
P. tongaense	20170327tongaense240		Mijnsbergen			P. tongaense
	P. tongaense WUR 3074 1		WUR greenhouse	3074		P. tongaense
	P. tongaense WUR 3074 1267		WUR greenhouse	3074		P. tongaense
	P. tongaense WUR 3074 1271		WUR greenhouse	3074		P. tongaense
	P. tongaense WUR 3074 1274		WUR greenhouse	3074		P. tongaense
	P. tongaense WUR 3074 1277		WUR greenhouse	3074		P. tongaense
	P. tongaense WUR 3074 1371		WUR greenhouse	3074		P. tongaense
	P. tongaense WUR 3074 1375		WUR greenhouse	3074		P. tongaense
	P. tongaense WUR 3074 1379		WUR greenhouse	3074		P. tongaense
	P. tongaense WUR 3074 1433		WUR greenhouse	3074		P. tongaense
	P. tongaense WUR 3074 1440		WUR greenhouse	3074		P. tongaense
	P. tongaense WUR 3074 1461		WUR greenhouse	3074		P. tongaense
	P. tongaense WUR 3074 1465		WUR greenhouse	3074		P. tongaense
	P. tongaense WUR 3074 1467		WUR greenhouse	3074		P. tongaense
	P. tongaense WUR 3074 1473		WUR greenhouse	3074		P. tongaense
		20170222tongaense1378	WUR greenhouse	3074		P. tongaense
		20170222tongaense1441	WUR greenhouse	3074		P. tongaense
		20170531tongaense0058	Syngenta greenhouse	S1046		P. tongaense
P. tragacanthoides	20170606tragacanthoides1249		Münster Botanical Garden		STEU1849	P. tragacanthoides
P. trifidum	trifidum1194		Luuts Feenstra	519		P. trifidum
		20161018trifidumP1030761	Syngenta greenhouse - Angers	3047 S2239		P. trifidum
		20170407trifidum1217	Mijnsbergen			P. trifidum
P. triste		triste_Africa_1223	2019-09-02			P. triste
		20170407triste1203	Mijnsbergen			P. triste
		20170420triste1277	Nursery van der Velde			P. triste
P. vespertinum		20161018vespertinumP1030820	Syngenta greenhouse - Angers	S4644		P. vespertinum
P. vitifolium		20170420vitifolium1262	Nursery van der Velde			P. vitifolium
P. worcesterae	P. worcesterae WUR 3975 1		WUR greenhouse	3975		P. worcesterae
	P. worcesterae WUR S2123 1		WUR greenhouse	S2123		P. worcesterae
	P. worcesterae WUR S2124 1		WUR greenhouse	S2124		P. worcesterae
	P. worcesterae WUR S2124 2		WUR greenhouse	S2124		P. worcesterae
	P. worsestarea WUR S2124 1290		WUR greenhouse	S2124		P. worcesterae
	P. worsestarea WUR S2124 1408		WUR greenhouse	S2124		P. worcesterae
		20161220worcestarae1042	WUR greenhouse	S2123		P. worcesterae
		20161220worcestarae1046	WUR greenhouse	S2124		P. worcesterae
P. zonale	P. zonale Luuts 0100		Luuts Feenstra			P. zonale
	P. zonale WUR 401 1		WUR greenhouse	401		P. zonale
	P. zonale WUR 408 1		WUR greenhouse	408		P. zonale
		20170420zonale1284	Nursery van der Velde			P. zonale
		20170531zonale0021	Syngenta greenhouse	S1053		P. zonale
91	292	144	386	103	76	436
